# Supplementary material for: Genome mining reveals the genus Xanthomonas to be a promising reservoir for new bioactive non-ribosomally synthesized peptides
Source: BMC Genomics. 2013 Sep 27;14:658. doi: 10.1186/1471-2164-14-658 (PMC3849588; doi:10.1186/1471-2164-14-658)
Supplement: Additional file 1 — Domains, signature sequences and predicted assembled residues of the NRPS genes described in this study. Sheet 1: Domains, signature sequences and predicted assembled residues of the NRPS genes present in loci META-A, META-B and META-C of X. albilineans strain GPE PC73. Sheet 2: Domains, signature sequences and predicted assembled residues of the NRPS genes present in the gene cluster META-B of X. oryzae pv. oryzae strain BAI3. Sheet 3: Domains, signature sequences and predicted assembled residues of the NRPS genes present in the NRPS contigs of X. oryzae pv. oryzae strain X11-5A. Sheet 4: Domains, signature sequences and predicted assembled residues of the NRPS genes present in the NRPS contigs of Xanthomonas spp. strain XaS3. Sheet 5: Domains, signature sequences and predicted assembled residues of the NRPS genes identified in the genome of X. oryzae pv. oryzicola strain BLS256 in the same region as the XaPPTase gene. [file 1471-2164-14-658-S1.xls]

## Sheet: 1.1-strain GPE PC73
Additional file 1.1. Domains, signatures sequences and predicted assembled residues of the NRPS genes present in loci META-A, META-B and META-C of X. albilineans strain GPE PC73.
	Putative enzymes	Modules	Domains	Signature sequences*	Predicted assembled residues**
		NRPS A1	C-A-PCP	DLEHNTTVSK (A8, C3)	Dab
locus	XALc_1551	NRPS A2	C-A-PCP	DVWHISLVDK (A3, B8, B14, O9, O12)	Serine
	(7,543 aa)	NRPS A3	C-A-PCP	DVWHISLVDK (A2, B8, B14, O9, O12)	Serine
M		NRPS A4	C-A-PCP	DFWNIGMVHK (B3, B15)	Threonine/Dht
E		NRPS A5	C-A-PCP	DATKVGEVGK (B4, B6, B9, B11, C4, O5, O10, O11)	D-Asparagine
T		NRPS A6	C-A-PCP	DALFLGGTFK	Valine
A		NRPS A7	C-A-PCP	DAFTVAAVCK (C2)	D-Phenylalanine
-		NRPS A8	C-A-PCP	DLEHNTTVSK (A1, C3)	Dab
A	XALc_1550	NRPS A9	C-A-PCP	DSLILGTQFK (B12, B13, O13, O14, O16)	Unknown1
	(5,655 aa)	NRPS A10	C-A-PCP	DALLLGCTIK (C6)	Unknown3
		NRPS A11	C-A-PCP	DAEDIGTVVK (B2, B16, O3)	Unknown2
		NRPS A12	C-A-PCP-TE	DASTVAAVCK (B5, B7)	Tyrosine /β-Hty
	XALc_1058	NRPS B13	C-A-PCP	DSLILGTQFK (A9, B12, O13, O14, O16)	Unknown1
	(4,562 aa)	NRPS B14	C-A-PCP	DVWHVSLVDK (A2, A3, B8, O9, O12)	Serine
locus		NRPS B15	C-A-PCP	DFWNIGMVHK (A4, B3)	D-Threonine / Dht
		NRPS B16	C-A-PCP-TE	DAEDIGTVVK (A11, B2, O3)	Unknown2
M	XALc_1057	NRPS B1	C-A-PCP	DILQLGLIWK (XALc_0364, O1)	Glycine
E	(2,126 aa)	NRPS B2	C-A-PCP	DAEDIGTVVK (A11, B16, O3)	Unknown2
T		NRPS B3	C-A-PCP	DFWNIGMVHK (A4, B15)	Threonine / Dht
A	XALc_1056	NRPS B4	C-A-PCP	DATKVGEVGK (A5, B6, B9, B11, C4)	D-Asparagine
-	(10,708 aa)	NRPS B5	C-A-PCP	DASTVAAVCK (A12, B7)	Tyrosine /β-Hty
B		NRPS B6	C-A-PCP	DATKVGEVGK (A5, B4, B9, B11, C4, O5, O10, O11)	Asparagine
		NRPS B7	C-A-PCP	DASTVAAVCK (A12, B5)	D-Tyrosine /β-Hty
		NRPS B8	C-A-PCP	DVWHISLVDK (A2, A3, B14, O9, O12)	Serine
		NRPS B9	C-A-PCP	DATKVGEVGK (A5, B4, B6, B11, C4, O5, O10, O11)	D-Asparagine
		NRPS B10	C-A-PCP	DLTKVGHVGK	Aspartic acid
		NRPS B11	C-A-PCP	DATKVGEVGK (A5, B4, B6, B9, C4)	Asparagine
		NRPS B12	C-A-PCP	DSLIIGTQFK (A9, B13, O13, O14, O16)	Unknown1
	XALc_1055		TE-TE
	(608 aa)
locus	XALc_0772	NRPS C1	C-A-PCP	DLKNVGSDVK (O17)	Unknown4
	(7,763 aa)	NRPS C2	C-A-PCP	DAFTVAAVCK (A7)	Phenylalanine
M		NRPS C3	C-A-PCP	DLEHNTTVSK (A1, A8)	Dab
E		NRPS C4	C-A-PCP	DATKVGEVGK (A5, B8, B10, B13, B15, O5, O10, O11)	Asparagine
T		NRPS C5	C-A-PCP	DLYNNCLTYK	Alanine
A		NRPS C6	C-A-PCP	DALLLGCTIK (A10)	D-Unknown3
-		NRPS C7	C-A-PCP-TE	DAWQFGLIDK	Glutamine
C
C: Condensation domain; C:Dual Condensation/Epimerization domain; A: Adenylation domain, PCP: Peptidyl carrier protein domain,
C: Starter condensation domain; C: Similar putative starter condensation domains, TE: Thioesterase domain.
Dab: diamino butyric acid, Dht: dihydroxytryptamine, β-Hty: β-hydroxytyrosine.
*Other modules harboring the same sequence signature are indicated in brakets: Ax, Bx, Cx and XALc_0364 correspond to modules
in META-A, META-B, META-C and short NRPS gene XALc_0364 of X. albilineans strain GPE PC73, Ox correspond to modules of
X. oryzae pv. oryzae strain BAI3.
**Unknown substrates with a same signature are followed by the same number; D-: residue in D-configuration.
Residues in orange correspond to variable residues in signatures Unknown1 and Serine.

## Sheet: 1.2-strain BAI3
Additional file 1.2. Domains, signatures sequences and predicted assembled residues of the NRPS genes present in the gene cluster META-B of X. oryzae pv. oryzae strain BAI3
Putative enzymes	Modules	Domains	Signature sequences**	Predicted assembled residues**
	NRPS O14	C-A-PCP	DSLIVGTQFK (A9, B13, B16, O13, O16)	Unknown1
NRPS1	NRPS O15	C-A-PCP	DIDNVGASGK	Unknown6
(4,828 aa)	NRPS O16	C-A-PCP	DSLIVGTQFK (A9, B13, B16, O13, O14)	D-Unknown1
	NRPS O17	C-A-PCP-TE-TE	DLKNVGSDVK (C1)	Unknown4
	NRPS O1	C-A-PCP	DILQLGLIWK (B1, XALc_0364)	Glycine
	NRPS O2	C-A-PCP	DAQYLAYVAK	Unknown7
NRPS2	NRPS O3	C-A-PCP	DAEDIGTVVK (A11, B2, B16)	Unknown2
(7,541 aa)	NRPS O4	C-A-PCP	DFWNIGMVHK (A4, B3, B15)	Threonine / Dht
	NRPS O5	C-A-PCP	DATKVGEVGK (A5, B4, B6, B9, B11, C4, O10, O11)	Asparagine
	NRPS O6	C-A-PCP	DFWNIGMVHK (A4, B3, B15)	D-Threonine / Dht
	NRPS O7	C-A-PCP	DASTVAAVCK (A12, B5, B7)	Tyrosine /β-Hty
	NRPS O8	C-A-PCP	DAMFLGCTFK	D-Isoleucine
	NRPS O9	C-A-PCP	DVWHMSLVDK (A2, A3, B8, B14, O12)	Serine
	NRPS O10	C-A-PCP	DATKVGEVGK (A5, B4, B6, B9, B11, C4, O5, O10)	Asparagine
NRPS3	NRPS O11	C-A-PCP	DATKVGEVGK (A5, B4, B6, B9, B11, C4, O5, O11)	D-Asparagine
(6,562 aa)	NRPS O12	C-A-PCP	DVWHISLVDK (A2, A3, B8, B14, O9)	Serine
	NRPS O13	C-A-PCP	DSLILGTQFK (A9, B13, B16, O14, O16)	Unknown1
	Pseudo Ps1	C-A-PCP	DSLIMGTQFK (A9, B13, B16, O14, O13, O16)	Unknown1
Pseudogene	Pseudo Ps2	C-A-PCP	DLEHNTTVSK (A1, A8, C3)	Dab
	Pseudo Ps3	C-A-PCP	DSLIIGTQFK (A9, B13, B16, O14, O13, O16)	Unknown1
C: Condensation domain; C:Dual Condensation/Epimerization domain; C: Starter condensation domain; A: Adenylation domain,
PCP: Peptidyl carrier protein domain,TE: Thioesterase domain.
Dab: diamino butyric acid, Dht: dihydroxytryptamine, β-Hty: β-hydroxytyrosine.
**Unknown substrates with a same signature are followed by the same number; D-: residue in D-configuration.
* *Other modules harboring the same sequence signature are indicated in brakets: Ax, Bx, Cx and XALc_0364 correspond to modules
of X. albilineans strain GPE PC73, Ox correspond to modules of X. oryzae pv. oryzae strain BAI3.
Residues in orange correspond to variable residues in signatures Unknown1 and Serine.

## Sheet: 1.3-strain X11-5A
Additional file 1.3. Domains, signatures sequences and predicted assembled resisudes of the NRPS genes present in the NRPS contigs of X. oryzae pv. oryzae strain X11-5A
Contigs	Modules	Domains	Signature sequences*	Predicted assembled residues**
	NRPS US23/1	C-A-PCP	DFWNIGMVHK (A4, B3, B15)	Threonine / Dht
	NRPS US23/2	C-A-PCP	DIDNVGASGK (O15)	Unknown6
Contig 23.1	NRPS US23/3	C-A-PCP	DAFHLGCVFK	D-Unknown9
(32,128 bp)	NRPS US23/4	C-A-PCP-TE	DAKDLGVVDK	Glutamic acid
	NRPS US23/5	C-A-PCP	DAQYLAYVAK (O2)	Unknown7
	NRPS US23/6	C-A-???	DAEDIGTVVK (A11, B2, B16, O3)	Unknown2
		???-PCP
	NRPS US103/1	C-A-PCP	DSLIIGTQFK (A9, B13, B16, O13, O14, O16)	Unknown1
Contig 103.1	NRPS US103/2	C-A-PCP	DSLILGTQFK (A9, B13, B16, O13, O14, O16)	Unknown1
(14,592 bp)	NRPS US103/3	C-A-PCP	DAEDIGTVVK (A11, B2, B16, O3)	Unknown2
	NRPS US103/4	C-A-PCP	DSLIIGTQFK (A9, B13, B16, O13, O14, O16)	Unknown1
		C-???
	NRPS US114/1	C-A-PCP	DAFHLGCTFK	D-Unkown9
Contig 114.1	NRPS US114/2	C-A-PCP-TE-TE	DVWHVSLVEK (A2, A3, B8, B14, O9, O12)	Serine
(13,402 bp)	NRPS US114/3	C-A-PCP	DILQLGLIWK (B1, O1, XALc_0364)	Glycine
		C-???
Contig 166.1	NRPS US166/1	C-A-PCP	DASTVAAVCK (A12, B5, B7, O7)	D-Tyrosine /β-Hty
(9,711 bp)	NRPS US166/2	C-A-PCP	DATKVGQIAK	Unknown10
	NRPS US166/3	C-A-???	DATKVGEVGK (A5, B8, B10, B13, B15, C4, O5, O10, O11)	Asparagine
		???-PCP		D-?
Contig 167.1	NRPS US167/1	C-A-PCP	DSLIIGTQFK (A9, B13, B16, O13, O14, O16)	Unknown1
(9,589 bp)	NRPS US167/2	C-A-PCP	DILQLGLIWK (B1, O1, XALc_0364)	Glycine
	NRPS US167/3	C-A-???	DVWHVSLVDK (A2, A3, B8, B14, O9, O12)	Serine
Contig 191.1		???-PCP		D-?
(8,346 bp)	NRPS US191/1	C-A-PCP	DLEHNTTVSK (A1, A8, C3)	Dab
	NRPS US191/2	C-A-PCP	DSLIIGTQFK (A9, B13, B16, O13, O14, O16)	Unknown1
Contig 217.1	NRPS US217/1	???-A-PCP	DAEAIGTVAK	Unknown8
(7,068 bp)	NRPS US217/2	C-A-PCP	DFWNIGMVHK (A4, B3, B15, O6, O4)	Threonine / Dht
	NRPS US217/3	C-A-???	DFWNIGMVHK (A4, B3, B15, O6, O4)	Threonine / Dht
Contig 229.1		???- PCP
(6,441 bp)	NRPS US229/1	C-A-PCP	DSLILGTQFK (A9, B13, B16, O13, O14, O16)	Unknown1
	NRPS US229/2	C-A-???	DATKVGEVGK (A5, B8, B10, B13, B15, C4, O5, O10, O11)	Asparagine
Contig 260.1		???-PCP		D-?
(5,151 bp)	NRPS US260/1	C-A-PCP	DAWFLGNVVK	Leucine
		C-???
Contig 272.1		???-PCP
(4,876 bp)	NRPS US272/1	C-A-PCP	DSLILGTQFK (A9, B13, B16, O13, O14, O16)	Unknown1
		C-???
Contig 334.1	NRPS US334/1	C-A-???	DILQLGLIWK (B1, O1, XALc_0364)	Glycine
(3,134 bp)
C: Condensation domain; C:Dual Condensation/Epimerization domain; C: Starter condensation domain; A: Adenylation domain,
PCP: Peptidyl carrier protein domain, TE: Thioesterase domain.
Dab: diamino butyric acid, Dht: dihydroxytryptamine, β-Hty: β-hydroxytyrosine.
*Other modules harboring the same sequence signature are indicated in brakets: Ax, Bx, Cx and XALc_0364 correspond to modules
in META-A, META-B, META-C and short NRPS gene XALc_0364 of X. albilineans strain GPE PC73, Ox correspond to modules of
X. oryzae pv. oryzae strain BAI3.
**Unknown substrates with a same signature are followed by the same number; D-: residue in D-configuration.
???: Undetermined sequence
Residues in orange correspond to variable residues in signatures Unknown1 and Serine.

## Sheet: 1.4-strain XaS3
Additional file 1.4. Domains, signatures sequences and predicted assembled residues of the NRPS genes present in the NRPS contigs of Xanthomonas spp. strain XaS3
Contigs	Modules	Domains	Signature sequences*	Predicted assembled residues**
Contig G103	NRPS G103/1	C-A-PCP	DSLIIGTQFK (A9, B13, B16, O13, O14, O16)	Unknown1
( 227,269 bp)		TE-TE
	NRPS G106/1	???-A-PCP	DFWNIGMVHK (A4, B3, B15, O4, O6)	D-Threonine / Dht
	NRPS G106/2	C-A-PCP	DLYNNALTYK	Alanine
Contig G106	NRPS G106/3	C-A-PCP	DLKNIGSDVK (C1, O17)	D-Unknown4
(170,046 bp)	NRPS G106/4	C-A-PCP	DASTVAAVCK (A12, B5, B7, O7)	Tyrosine /β-Hty
	NRPS G106/5	C-A-PCP	DVWHISLVDK (A2, A3, B8, B14, O9, O12)	Serine
	NRPS G106/6	C-A-PCP-TE	DLYNNALTYK	Alanine
		???-PCP		D-?
Contig G129	NRPS G129/1	C-A-PCP-TE	DAKDLGVVDK	Glutamic acid
(13,594 bp)	NRPS G129/2	C-A-PCP	DAQYLAYVAK (O2)	Unknown7
	NRPS G129/3	C-A-PCP	DVENIGAMAK	Unknown12
		C-???
		???-PCP		D-?
Contig G130	NRPS G130/1	C-A-PCP	DATKVGEVGK (A5, B4, B6, B11, C4, O5, O10, O11)	D-Asparagine
	NRPS G130/2	C-A-PCP	DSLIMGTQFK (A9, B13, B16, O13, O14, O16)	Unknown1
(12,851 bp)	NRPS G130/3	C-A-PCP	DILQLGLIWK (B1, O1, E)	Glycine
	NRPS G130/4	C-A-???	DVWHVSLVDK (A2, A3, B8, B14, O9, O12)	Serine
		???-PCP
Contig G132	NRPS G132/1	C-A-PCP	DATKVGEVGK (A5, B8, B10, B13, B15, C4, O5, O10, O11)	Asparagine
(10,719 bp)	NRPS G132/2	C-A-PCP	DVWHISLVDK (A2, A3, B8, B14, O9, O12)	D-Serine
	NRPS G132/3	C-A-PCP	DVWHISLVDK (A2, A3, B8, B14, O9, O12)	Serine
Contig G134	NRPS G134/1	???-A-PCP	DATKVGEVGK (A5, B8, B10, B13, B15, C4, O5, O10, O11)	Asparagine
(10,162 bp)	NRPS G134/2	C-A-PCP	DVWHISLVDK (A2, A3, B8, B14, O9, O12)	D-Serine
	NRPS G134/3	C-A-PCP	DATKVGEVGK (A5, B8, B10, B13, B15, C4, O5, O10, O11)	Asparagine
		C-???
Contig G135		???-PCP
(9,105 bp)	NRPS G135/1	C-A-PCP	DSLIIGTQFK (A9, B13, B16, O13, O14, O16)	D-Unknown1
(9,105 bp)	NRPS G135/2	C-A-PCP	DVWHVSLVEK (A2, A3, B8, B14, O9, O12)	Serine
		C-???
Contig G137		???-PCP
(7,985 bp)	NRPS G137/1	C-A-PCP	DAFWLGFTFK	D-Unknown14
	NRPS G137/2	C-A-PCP	DATKVGEVGK (A5, B8, B10, B13, B15, C4, O5, O10, O11)	Asparagine
		C-???
Contig G140		???-PCP
(5,840 bp)	NRPS G140/1	C-A-PCP	DLKNIGSDVK (C1, O17)	Unknown4
		C-???
Contig G143		???-PCP
(5,242 bp)	NRPS G143/1	C-A-PCP	DIDNIGASGK (O15)	Unknown6
		C-???
Contig G146		???-PCP
(4,673 bp)	NRPS G146/1	C-A-PCP	DSFVIAGVCK	Unknown13
		C-???
Contig G147	NRPS G147/1	???-A-PCP	DAFLLGCTIK	Unkown11
(4,580 bp)	NRPS G147/2	C-A-???	DLYNNALTYK	Alanine
Contig G149	NRPS G149/1	???-A-PCP	DLYNNCLTYK	Alanine
(4,498 bp)		C-???
Contig G151		???-PCP
(4,032 bp)	NRPS G151/1	C-A-PCP	DLTKVGHVGK	Aspartic acid
		C-???
Contig G167	NRPS G167/1	???-A-???	DAFHLGCVFK	Unknown9
(877 bp)
Contig G169	NRPS G169/1	???-A-???	DLEHNTTVSK (A1, C3)	Dab
(824 bp)
C: Condensation domain; C:Dual Condensation/Epimerization domain; C: Starter condensation domain; A: Adenylation domain, PCP: Peptidyl carrier
protein domain, TE: Thioesterase domain, Dab: diamino butyric acid, Dht: dihydroxytryptamine, β-Hty: β-hydroxytyrosine.
*Other modules harboring the same sequence signature are indicated in brakets: Ax, Bx ad Cx correspond to modules in META-A, META-B,
and META-C of X. albilineans strain GPE PC73, Ox correspond to modules of X. oryzae pv. oryzae strain BAI3.
**Unknown substrates with a same signature are followed by the same number; D-: residue in D-configuration.
???: Undetermined sequence. Residues in orange correspond to variable residues in signatures Unknown1, Unknown4, Alanine and Serine.

## Sheet: 1.5-strain BLS256
Additional file 1.5. Domains, signatures sequences and predicted assembled residues of the NRPS genes identified in the genome of X. oryzae pv. oryzicola strain BLS256 in the same region as the XaPPTase gene
Putative enzymes	Modules	Domains	Signature sequences	Predicted assembled residues
	NRPS XOC1	C-A-PCP	DATKVGEVGK	D-Asparagine
XOC_2575	NRPS XOC2	C-A-PCP	DALWIGGTFK	D-Valine
(3,171 aa)	NRPS XOC3	C-A-PCP	DAWFLGNVVK	D-Leucine
	NRPS XOC4	C-A-PCP	DFWNIGMVHK	D-Threonine / Dht
XOC_2574	NRPS XOC5	C-A-PCP	DAWFLGNVVK	D-Leucine
(3,878 aa)	NRPS XOC6	C-A-PCP-TE-TE	DALWIGGTFK	Valine
C: Condensation domain; C:Dual Condensation/Epimerization domain; A: Adenylation domain, PCP: Peptidyl carrier protein domain;
C: Starter condensation domain; TE: Thioesterase domain, Dht: dihydroxytryptamine.
D-: residue in D-configuration.
